# Supplementary material for: Two new species of Pergalumna (Acari, Oribatida, Galumnidae) from Costa Rica, including a key to all species of the genus from the Neotropical region
Source: Zookeys. 2014 Aug 15;(435):7–23. doi: 10.3897/zookeys.435.8213 (PMC4141184; doi:10.3897/zookeys.435.8213)
Supplement: XML Treatment for Pergalumna elongatiporosa [file zookeys.435.8213-treatment1.xml]

<!DOCTYPE tp:taxon-treatment
  PUBLIC "-//TaxonX//DTD Taxonomic Treatment Publishing DTD v0 20100105//EN" "tax-treatment-NSO.dtd">
<tp:taxon-treatment xmlns:tp="http://www.plazi.org/taxpub"><tp:treatment-meta><kwd-group><label>Taxon classification</label><kwd><named-content content-type="kingdom">Animalia</named-content></kwd><kwd><named-content content-type="order">Oribatida</named-content></kwd><kwd><named-content content-type="family">Galumnidae</named-content></kwd></kwd-group><mixed-citation publication-type="journal"><person-group><name><surname>Ermilov</surname><given-names>Sergey G.</given-names></name><name><surname>Alvarado-Rodríguez</surname><given-names>Olman</given-names></name><name><surname>Retana-Salazar</surname><given-names>Axel P.</given-names></name></person-group><article-title>Two new species of <italic>Pergalumna</italic> (Acari, Oribatida, Galumnidae) from Costa Rica, including a key to all species of the genus from the Neotropical region</article-title><source>Zookeys</source><day>15</day><month>8</month><year>2014</year><volume>2014</volume><issue>435</issue><fpage>7</fpage><lpage>23</lpage><pub-id pub-id-type="doi">10.3897/zookeys.435.8213</pub-id></mixed-citation></tp:treatment-meta><tp:nomenclature><tp:taxon-name>
                        <tp:taxon-name-part taxon-name-part-type="genus">Pergalumna</tp:taxon-name-part>
                        <tp:taxon-name-part taxon-name-part-type="species">elongatiporosa</tp:taxon-name-part>
                        <object-id xmlns:xlink="http://www.w3.org/1999/xlink" content-type="zoobank" xlink:type="simple">http://zoobank.org/E008B3A2-4238-4C4E-B918-8B9E10E48686</object-id>
                    </tp:taxon-name><tp:taxon-status xmlns:xlink="http://www.w3.org/1999/xlink" xlink:type="simple">sp. n.</tp:taxon-status><xref ref-type="fig" rid="F1">Figs 1</xref><xref ref-type="fig" rid="F2">–</xref><xref ref-type="fig" rid="F3">4</xref></tp:nomenclature><tp:treatment-sec sec-type="Diagnosis"><title>Diagnosis.</title><p>Body size: 332–352 × 246–266. Body surface and pteromorphs microgranulate. Rostral, lamellar and interlamellar setae well developed, barbed. Bothridial setae setiform, ciliate unilaterally. Anterior notogastral margin not developed. Three <!--PageBreak-->pairs of porose areas: <italic>Aa</italic> and <italic>A3</italic> elongate triangular, <italic>A1</italic> long, band-shaped, specifically curving, <italic>Aa</italic> located between notogastral alveoli <italic>la</italic> and <italic>lm</italic>. Median pore and postanal porose area absent. Aggenital and ano-adanal setae simple, short. Solenidion φ on tibia IV inserted in proximal part.</p></tp:treatment-sec><tp:treatment-sec sec-type="Description"><title>Description.</title><p><italic>Measurements</italic>. Body length: 332 (holotype, male), 340–352 (two paratypes: one male and one female); notogaster width: 246 (holotype), 246–266 (two paratypes).</p><p><italic>Integument</italic>. Body color brown to black-brown. Body surface and pteromorphs with dense microgranules (their diameter up to 2). Pteromorphs with poorly visible wrinkles.</p><!--PageBreak--><p><italic>Prodorsum</italic>. Rostrum broadly rounded. Rostral (<italic>ro</italic>, 24–28), lamellar (<italic>le</italic>, 49–53) and interlamellar (<italic>in</italic>, 69–77) setae setiform, barbed. Bothridial setae (<italic>ss</italic>, 90–102) setiform, densely ciliate unilaterally. Exobothridial setae absent. Lamellar and sublamellar lines distinct, parallel, curving backwards. Insertions of lamellar setae distanced from the lamellar lines. Porose areas <italic>Ad</italic> small, elongate oval (8–12 × 2–4), located latero-posteriorly to interlamellar setae.</p><!--PageBreak--><p><italic>Notogaster</italic>. Anterior notogastral margin not developed. Dorsophragmata (<italic>D</italic>) long. Notogastral setae represented by 10 pairs of alveoli. Three pairs of porose areas well visible, with distinct margins: <italic>Aa</italic> weakly triangular, transversally oriented (36–57 × 8–12), <italic>A1</italic> long, band-shaped, specifically curving (57–69 × 8–13), <italic>A3</italic> elongate, narrowly triangular (28–32 × 8–16). Porose areas <italic>Aa</italic> located between notogastral alveoli <italic>la</italic> and <italic>lm</italic>. Median pore absent. All lyrifissures distinct; <italic>im</italic> and opisthonotal gland openings (<italic>gla</italic>) located latero-anteriorly to <italic>A1</italic>.</p><p><italic>Gnathosoma</italic>. Morphology of subcapitulum, palps and chelicerae typical for <italic><tp:taxon-name>Pergalumna</tp:taxon-name></italic> (see <xref ref-type="bibr" rid="B9">Engelbrecht 1972</xref>; <xref ref-type="bibr" rid="B14">Ermilov et al. 2010</xref>; <xref ref-type="bibr" rid="B11">Ermilov and Anichkin 2011</xref>). Subcapitulum longer than wide (90–94 × 77–86). Subcapitular setae setiform, slightly barbed; <italic>a</italic> (14–16) longer than <italic>m</italic> (10) and <italic>h</italic> (8). Two pairs of adoral setae (<italic>or</italic><sub>1</sub>, <italic>or</italic><sub>2</sub>, 8) setiform, hook-like distally, barbed. Palps (73) with setation 0–2–1–3–9(+ω). Solenidion attached to eupathidium, both located on dorsal tubercle. Chelicerae (118–123) with two setiform, barbed setae; <italic>cha</italic> (28–32) longer than <italic>chb</italic> (20). Trägårdh’s organ distinct.</p><p><italic>Epimeral and lateral podosomal regions</italic>. Apodemes 1, 2, sejugal and 3 well visible. Six pairs of setiform epimeral setae observed; setal formula: 1–0–2–3. Setae <italic>4a</italic>, <italic>4b</italic> (4) thin, smooth, shorter than <italic>1b</italic>, <italic>3b</italic>, <italic>3c</italic>, <italic>4c</italic> (8–10), slightly barbed. Pedotecta II (Pd II) scale-like, rounded in ventral view. Discidia (<italic>dis</italic>) pointly triangular. Circumpedal carinae (<italic>cp</italic>) distinct, directed posterior of setae <italic>3b</italic>.</p><p><italic>Anogenital region</italic>. Six pairs of genital (<italic>g</italic><sub>1</sub>, <italic>g</italic><sub>2</sub>, 8; <italic>g</italic><sub>3</sub>–<italic>g</italic><sub>6</sub>, 4), one pair of aggenital (<italic>ag</italic>, 4), two pairs of anal (<italic>an</italic><sub>1</sub>, <italic>an</italic><sub>2</sub>, 4) and three pairs of adanal (<italic>ad</italic><sub>1</sub>–<italic>ad</italic><sub>3</sub>, 4) setae minute, thin, smooth. Anterior parts of genital figs with two setae. Adanal setae <italic>ad</italic><sub>3</sub> inserted laterally or antero-laterally to lyrifissures <italic>iad</italic>. Postanal porose area absent.</p><p><italic>Legs</italic>. Morphology of leg segments, setae and solenidia typical for <italic><tp:taxon-name>Pergalumna</tp:taxon-name></italic> (see <xref ref-type="bibr" rid="B9">Engelbrecht 1972</xref>; <xref ref-type="bibr" rid="B14">Ermilov et al. 2010</xref>; <xref ref-type="bibr" rid="B11">Ermilov and Anichkin 2011</xref>). Formulae of leg setation and solenidia: I (1–4–3–4–20) [1–2–2], II (1–4–3–4–15) [1–1–2], III (1–2–1–3–15) [1–1–0], IV (1–2–2–3–12) [0–1–0]; homology of setae and solenidia indicated in <xref ref-type="table" rid="T1">Table 1</xref>. Solenidion φ on tibia IV inserted in proximal part.</p><fig id="F1" position="float" orientation="portrait"><label>Figure 1.</label><caption><p><italic><tp:taxon-name>Pergalumna elongatiporosa</tp:taxon-name></italic> sp. n.: dorsal view. Scale bar 100 μm.</p></caption><graphic xmlns:xlink="http://www.w3.org/1999/xlink" xlink:href="zookeys-435-007-g001.jpg" position="float" orientation="portrait" xlink:type="simple"/></fig><fig id="F2" position="float" orientation="portrait"><label>Figure 2.</label><caption><p><italic><tp:taxon-name>Pergalumna elongatiporosa</tp:taxon-name></italic> sp. n.: ventral view (legs not illustrated). Scale bar 100 μm.</p></caption><graphic xmlns:xlink="http://www.w3.org/1999/xlink" xlink:href="zookeys-435-007-g002.jpg" position="float" orientation="portrait" xlink:type="simple"/></fig><fig id="F3" position="float" orientation="portrait"><label>Figures 3–4.</label><caption><p><italic><tp:taxon-name>Pergalumna elongatiporosa</tp:taxon-name></italic> sp. n.: <bold>3</bold> dorso-lateral view of prodorsum and anterior part of notogaster and pteromorph (gnathosoma and legs not illustrated) <bold>4</bold> posterior view of notogaster. Scale bars 100 μm.</p></caption><graphic xmlns:xlink="http://www.w3.org/1999/xlink" xlink:href="zookeys-435-007-g003.jpg" position="float" orientation="portrait" xlink:type="simple"/></fig><table-wrap id="T1" position="float" orientation="portrait"><label>Table 1.</label><caption><p>Leg setation and solenidia of <italic><tp:taxon-name>Pergalumna elongatiporosa</tp:taxon-name></italic> sp. n. (same data for <italic><tp:taxon-name>Pergalumna striatiprodorsum</tp:taxon-name></italic> sp. n.).</p></caption><table><tbody><tr><th rowspan="1" colspan="1" style="text-align:left">Leg</th><th rowspan="1" colspan="1" style="text-align:left">Trochanter</th><th rowspan="1" colspan="1" style="text-align:left">Femur</th><th rowspan="1" colspan="1" style="text-align:left">Genu</th><th rowspan="1" colspan="1" style="text-align:left">Tibia</th><th rowspan="1" colspan="1" style="text-align:left">Tarsus</th></tr><tr><td rowspan="1" colspan="1" style="text-align:left">I</td><td rowspan="1" colspan="1" style="text-align:left"><italic>v</italic>’</td><td rowspan="1" colspan="1" style="text-align:left"><italic>d</italic>, <italic>(l)</italic>, <italic>bv</italic>’’</td><td rowspan="1" colspan="1" style="text-align:left"><italic>(l)</italic>, <italic>v</italic>’, σ</td><td rowspan="1" colspan="1" style="text-align:left"><italic>(l)</italic>, <italic>(v)</italic>, φ<sub>1</sub>, φ<sub>2</sub></td><td rowspan="1" colspan="1" style="text-align:left"><italic>(ft)</italic>, <italic>(tc)</italic>, <italic>(it)</italic>, <italic>(p)</italic>, <italic>(u)</italic>, <italic>(a)</italic>, <italic>s</italic>, <italic>(pv)</italic>, <italic>v’</italic>, <italic>(pl)</italic>, <italic>l</italic>’’, ε, ω<sub>1</sub>, ω<sub>2</sub></td></tr><tr><td rowspan="1" colspan="1" style="text-align:left">II</td><td rowspan="1" colspan="1" style="text-align:left"><italic>v</italic>’</td><td rowspan="1" colspan="1" style="text-align:left"><italic>d</italic>, <italic>(l)</italic>, <italic>bv</italic>’’</td><td rowspan="1" colspan="1" style="text-align:left"><italic>(l)</italic>, <italic>v</italic>’, σ</td><td rowspan="1" colspan="1" style="text-align:left"><italic>(l)</italic>, <italic>(v)</italic>, φ</td><td rowspan="1" colspan="1" style="text-align:left"><italic>(ft)</italic>, <italic>(tc)</italic>, <italic>(it)</italic>, <italic>(p)</italic>, <italic>(u)</italic>, <italic>(a)</italic>, <italic>s</italic>, <italic>(pv)</italic>, ω<sub>1</sub>, ω<sub>2</sub></td></tr><tr><td rowspan="1" colspan="1" style="text-align:left">III</td><td rowspan="1" colspan="1" style="text-align:left"><italic>v</italic>’</td><td rowspan="1" colspan="1" style="text-align:left"><italic>d</italic>, <italic>ev</italic>’</td><td rowspan="1" colspan="1" style="text-align:left"><italic>l</italic>’, σ</td><td rowspan="1" colspan="1" style="text-align:left"><italic>l’</italic>, <italic>(v)</italic>, φ</td><td rowspan="1" colspan="1" style="text-align:left"><italic>(ft)</italic>, <italic>(tc)</italic>, <italic>(it)</italic>, <italic>(p)</italic>, <italic>(u)</italic>, <italic>(a)</italic>, <italic>s</italic>, <italic>(pv)</italic></td></tr><tr><td rowspan="1" colspan="1" style="text-align:left">IV</td><td rowspan="1" colspan="1" style="text-align:left"><italic>v</italic>’</td><td rowspan="1" colspan="1" style="text-align:left"><italic>d</italic>, <italic>ev</italic>’</td><td rowspan="1" colspan="1" style="text-align:left"><italic>d</italic>, <italic>l</italic>’</td><td rowspan="1" colspan="1" style="text-align:left"><italic>l’</italic>, <italic>(v)</italic>, φ</td><td rowspan="1" colspan="1" style="text-align:left"><italic>ft’’</italic>, <italic>(tc)</italic>, <italic>(p)</italic>, <italic>(u)</italic>, <italic>(a)</italic>, <italic>s</italic>, <italic>(pv)</italic></td></tr></tbody></table><table-wrap-foot><fn><p>Roman letters refer to normal setae (ε to famulus), Greek letters to solenidia. Single prime (’) marks setae on anterior and double prime (’’) setae on posterior side of the given leg segment. Parentheses refer to a pair of setae.</p></fn></table-wrap-foot></table-wrap></tp:treatment-sec><tp:treatment-sec sec-type="Type deposition"><title>Type deposition.</title><p>The holotype is deposited in the Zoological Institute of the Russian Academy of Sciences, St. Petersburg, Russia; one paratype is deposited in the collection of the Tyumen State University Museum of Zoology, Tyumen, Russia; one paratype is deposited in the collection of the Centro de Investigación en Estructuras, Microscópicas (CIEMIC), Ciudad de la Investigación, Universidad de Costa Rica, San José, Costa Rica.</p></tp:treatment-sec><tp:treatment-sec sec-type="Etymology"><title>Etymology.</title><p>This specific name “<italic>elongatiporosa</italic>” refers to the elongate porose areas <italic>A1</italic>.</p></tp:treatment-sec><tp:treatment-sec sec-type="Remarks"><title>Remarks.</title><p>In having the setiform bothridial setae, well developed interlamellar setae, absence of anterior notogastral margin and presence of three pairs of porose areas (<italic>Aa</italic> transversally elongated), <italic><tp:taxon-name>Pergalumna elongatiporosa</tp:taxon-name></italic> sp. n. is most similar to <italic><tp:taxon-name>Pergalumna horvathorum</tp:taxon-name></italic> P. Balogh, 1997 and <italic><tp:taxon-name>Pergalumna sura</tp:taxon-name></italic> P. Balogh, 1997 (see also <xref ref-type="bibr" rid="B10">Ermilov et al. 2014</xref>) from the Neotropical region. However, it differs from both by the smaller body size (332–352 × 246–266 versus 394–410 × 295 in <italic><tp:taxon-name>Pergalumna horvathorum</tp:taxon-name></italic> and 443–498 × 315–377 in <italic><tp:taxon-name>Pergalumna sura</tp:taxon-name></italic>), microgranulate body surface (versus smooth in <italic><tp:taxon-name>Pergalumna horvathorum</tp:taxon-name></italic> and <italic><tp:taxon-name>Pergalumna sura</tp:taxon-name></italic>), band-shaped, specifically curving porose areas <italic>A1</italic> (versus elongate oval in <italic><tp:taxon-name>Pergalumna horvathorum</tp:taxon-name></italic> and triangular in <italic><tp:taxon-name>Pergalumna sura</tp:taxon-name></italic>) and elongate triangular porose areas <italic>A3</italic> (versus absent in <italic><tp:taxon-name>Pergalumna horvathorum</tp:taxon-name></italic> and oval in <italic><tp:taxon-name>Pergalumna sura</tp:taxon-name></italic>).</p><!--PageBreak--><!--PageBreak--></tp:treatment-sec><ref-list><ref id="B9"><mixed-citation xmlns:xlink="http://www.w3.org/1999/xlink" xlink:type="simple"><person-group><name name-style="western"><surname>Engelbrecht</surname><given-names>CM</given-names></name></person-group> (<year>1972</year>) <article-title>Galumnids from South Africa (Galumnidae, Oribatei).</article-title><source>Acarologia</source><volume>14</volume>(<issue>1</issue>): <fpage>109</fpage>–<lpage>140</lpage>.</mixed-citation></ref><ref id="B14"><mixed-citation xmlns:xlink="http://www.w3.org/1999/xlink" xlink:type="simple"><person-group><name name-style="western"><surname>Ermilov</surname><given-names>SG</given-names></name><name name-style="western"><surname>Sidorchuk</surname><given-names>EA</given-names></name><name name-style="western"><surname>Rybalov</surname><given-names>LB</given-names></name></person-group> (<year>2010</year>) <article-title>A new species of the genus <italic>Pergalumna</italic> (Acari: Oribatida: Galumnidae) collected in moss on trees from Ethiopia.</article-title><source>Systematic &amp; Applied Acarology</source><volume>15</volume>(<issue>3</issue>): <fpage>244</fpage>–<lpage>250</lpage>.</mixed-citation></ref><ref id="B11"><mixed-citation xmlns:xlink="http://www.w3.org/1999/xlink" xlink:type="simple"><person-group><name name-style="western"><surname>Ermilov</surname><given-names>SG</given-names></name><name name-style="western"><surname>Anichkin</surname><given-names>AE</given-names></name></person-group> (<year>2011</year>) <article-title>New oribatid mites of the genera <italic>Pergalumna</italic> and <italic>Galumnella</italic> (Acari, Oribatida, Galumnoidea) from Vietnam.</article-title><source>Acarina</source><volume>19</volume>(<issue>2</issue>): <fpage>242</fpage>–<lpage>251</lpage>.</mixed-citation></ref><ref id="B10"><mixed-citation xmlns:xlink="http://www.w3.org/1999/xlink" xlink:type="simple"><person-group><name name-style="western"><surname>Ermilov</surname><given-names>SG</given-names></name><name name-style="western"><surname>Alvarado-Rodríguez</surname><given-names>O</given-names></name><name name-style="western"><surname>Retana-Salazar</surname><given-names>AP</given-names></name></person-group> (<year>2014</year>) <article-title>Contribution to the knowledge of Costa Rican oribatid mite fauna, with supplementary descriptions of <italic>Pergalumna silvatica</italic> and <italic>P. sura</italic> (Acari: Oribatida Galumnidae).</article-title><source>Systematic &amp; Applied Acarology</source><volume>19</volume>(<issue>2</issue>): <fpage>216</fpage>–<lpage>222</lpage>.</mixed-citation></ref></ref-list></tp:taxon-treatment>
