# Supplementary material for: Two new species of Pergalumna (Acari, Oribatida, Galumnidae) from Costa Rica, including a key to all species of the genus from the Neotropical region
Source: Zookeys. 2014 Aug 15;(435):7–23. doi: 10.3897/zookeys.435.8213 (PMC4141184; doi:10.3897/zookeys.435.8213)
Supplement: XML Treatment for Pergalumna striatiprodorsum [file zookeys.435.8213-treatment2.xml]

<!DOCTYPE tp:taxon-treatment
  PUBLIC "-//TaxonX//DTD Taxonomic Treatment Publishing DTD v0 20100105//EN" "tax-treatment-NSO.dtd">
<tp:taxon-treatment xmlns:tp="http://www.plazi.org/taxpub"><tp:treatment-meta><kwd-group><label>Taxon classification</label><kwd><named-content content-type="kingdom">Animalia</named-content></kwd><kwd><named-content content-type="order">Oribatida</named-content></kwd><kwd><named-content content-type="family">Galumnidae</named-content></kwd></kwd-group><mixed-citation publication-type="journal"><person-group><name><surname>Ermilov</surname><given-names>Sergey G.</given-names></name><name><surname>Alvarado-Rodríguez</surname><given-names>Olman</given-names></name><name><surname>Retana-Salazar</surname><given-names>Axel P.</given-names></name></person-group><article-title>Two new species of <italic>Pergalumna</italic> (Acari, Oribatida, Galumnidae) from Costa Rica, including a key to all species of the genus from the Neotropical region</article-title><source>Zookeys</source><day>15</day><month>8</month><year>2014</year><volume>2014</volume><issue>435</issue><fpage>7</fpage><lpage>23</lpage><pub-id pub-id-type="doi">10.3897/zookeys.435.8213</pub-id></mixed-citation></tp:treatment-meta><tp:nomenclature><tp:taxon-name>
                        <tp:taxon-name-part taxon-name-part-type="genus">Pergalumna</tp:taxon-name-part>
                        <tp:taxon-name-part taxon-name-part-type="species">striatiprodorsum</tp:taxon-name-part>
                        <object-id xmlns:xlink="http://www.w3.org/1999/xlink" content-type="zoobank" xlink:type="simple">http://zoobank.org/2DBFC49F-0502-4A55-AC59-6E1E45C8358C</object-id>
                    </tp:taxon-name><tp:taxon-status xmlns:xlink="http://www.w3.org/1999/xlink" xlink:type="simple">sp. n.</tp:taxon-status><xref ref-type="fig" rid="F4">Figs 5</xref><xref ref-type="fig" rid="F5">–</xref><xref ref-type="fig" rid="F6">8</xref></tp:nomenclature><tp:treatment-sec sec-type="Diagnosis"><title>Diagnosis.</title><p>Body size: 630–697 × 448–514. Body surface and pteromorphs microgranulate; surface of prodorsum with numerous longitudinal stria. Rostral, lamellar and bothridial setae of medium size, setiform, barbed; interlamellar setae short, slightly thickened, barbed. Anterior notogastral margin not developed. Three pairs of porose areas oval; <italic>Aa</italic> located between notogastral alveoli <italic>la</italic> and <italic>lm</italic>, close to <italic>lm</italic>. Median pore absent. Aggenital and ano-adanal setae simple, short. Postanal porose area present, elongated.</p></tp:treatment-sec><tp:treatment-sec sec-type="Description"><title>Description.</title><p><italic>Measurements</italic>. Body length: 697 (holotype, female), 630–697 (eight paratypes: five males and three females); notogaster width: 514 (holotype), 448–514 (eight paratypes).</p><p><italic>Integument</italic>. Body color brown to black-brown. Body surface, pteromorphs and subcapitular mentum with dense microgranules (their diameter up to 2). Surface of prodorsum with numerous longitudinal stria. Pteromorphs with poorly visible wrinkles.</p><p><italic>Prodorsum</italic>. Rostrum broadly rounded. Rostral (41–53), lamellar (57–69) and bothridial (106–114) setae setiform, barbed. Interlamellar setae short (12–16), setiform, slightly thickened, barbed. Exobothridial setae absent. Lamellar and sublamellar lines distinct, parallel, curving backwards. Insertions of lamellar setae distanced from the lamellar lines. Porose areas <italic>Ad</italic> elongate oval (20–28 × 4–8), located latero-posteriorly to interlamellar setae.</p><p><italic>Notogaster</italic>. Anterior notogastral margin not developed. Dorsophragmata of medium size. Notogastral setae represented by 10 pairs of alveoli. Three pairs of porose areas well visible, with distinct margins: <italic>Aa</italic> rounded (14–16) or oval, weakly transversally oriented (14–20 × 12–16), <italic>A1</italic> oval, weakly elongated diagonally (24–41 × 12–20), <italic>A3</italic> rounded (12–16 )or oval (12–16 × 10–12). Porose areas <italic>Aa</italic> located between notogastral alveoli <italic>la</italic> and <italic>lm</italic>, but clearly closer to <italic>lm</italic>. Median pore absent. All lyrifissures distinct; <italic>im</italic> located latero-anteriorly to <italic>A1</italic>. Opisthonotal gland openings located laterally to <italic>A1</italic>.</p><!--PageBreak--><p><italic>Gnathosoma</italic>. Morphology of subcapitulum, palps and chelicerae typical for <italic><tp:taxon-name>Pergalumna</tp:taxon-name></italic> (see <xref ref-type="bibr" rid="B9">Engelbrecht 1972</xref>; <xref ref-type="bibr" rid="B14">Ermilov et al. 2010</xref>; <xref ref-type="bibr" rid="B11">Ermilov and Anichkin 2011</xref>). Subcapitulum longer than wide (155–159 × 131–143). Subcapitular setae setiform, slightly barbed; <italic>a</italic> (24) longer than <italic>m</italic> (16) and <italic>h</italic> (14–16). Two pairs of adoral setae (12–14) setiform, hook-like distally, barbed. Palps (123–127) with setation 0–2–1–3–9(+ω). Solenidion attached to eupathidium, both located on dorsal tubercle. Chelicerae (196–205) with two setiform, barbed setae; <italic>cha</italic> (53) longer than <italic>chb</italic> (32–36). Trägårdh’s organ distinct.</p><!--PageBreak--><p><italic>Epimeral and lateral podosomal regions</italic>. Apodemes 1, 2, sejugal and 3 well visible. Six pairs of setiform epimeral setae observed; setal formula: 1–0–2–3. Setae <italic>4a</italic>, <italic>4b</italic> (6–8) thin, smooth, shorter than <italic>3b</italic> (20–24) and <italic>1b</italic>, <italic>3c</italic>, <italic>4c</italic> (32–36), slightly barbed. Pedotecta II scale-like, rounded in ventral view. Discidia pointly triangular. Circumpedal carinae distinct, directed posterior of setae <italic>3b</italic>.</p><p><italic>Anogenital region</italic>. Six pairs of genital (<italic>g</italic><sub>1</sub>, 16–18; <italic>g</italic><sub>2</sub>, 12–14; <italic>g</italic><sub>3</sub>–<italic>g</italic><sub>6</sub>, 8–10), one pair of aggenital (6–8), two pairs of anal (6–8) and three pairs of adanal (6–8) setae setiform, thin, smooth. Anterior parts of genital figs with two setae. Adanal setae <italic>ad</italic><sub>3</sub> inserted laterally to lyrifissures <italic>iad</italic>. Postanal porose area present, elongate oval (20–28 × 6–8).</p><!--PageBreak--><!--PageBreak--><p><italic>Legs</italic>. Morphology of leg segments, setae and solenidia typical for <italic><tp:taxon-name>Pergalumna</tp:taxon-name></italic> (see <xref ref-type="bibr" rid="B9">Engelbrecht 1972</xref>; <xref ref-type="bibr" rid="B14">Ermilov et al. 2010</xref>; <xref ref-type="bibr" rid="B11">Ermilov and Anichkin 2011</xref>). Formulae of leg setation and solenidia: I (1–4–3–4–20) [1–2–2], II (1–4–3–4–15) [1–1–2], III (1–2–1–3–15) [1–1–0], IV (1–2–2–3–12) [0–1–0]; homology of setae and solenidia indicated in <xref ref-type="table" rid="T1">Table 1</xref>.</p><fig id="F4" position="float" orientation="portrait"><label>Figure 5.</label><caption><p><italic><tp:taxon-name>Pergalumna striatiprodorsum</tp:taxon-name></italic> sp. n.: dorsal view. Scale bar 200 μm.</p></caption><graphic xmlns:xlink="http://www.w3.org/1999/xlink" xlink:href="zookeys-435-007-g004.jpg" position="float" orientation="portrait" xlink:type="simple"/></fig><fig id="F5" position="float" orientation="portrait"><label>Figure 6.</label><caption><p><italic><tp:taxon-name>Pergalumna striatiprodorsum</tp:taxon-name></italic> sp. n.: ventral view (legs not illustrated). Scale bar 200 μm.</p></caption><graphic xmlns:xlink="http://www.w3.org/1999/xlink" xlink:href="zookeys-435-007-g005.jpg" position="float" orientation="portrait" xlink:type="simple"/></fig><fig id="F6" position="float" orientation="portrait"><label>Figures 7–8.</label><caption><p><italic><tp:taxon-name>Pergalumna striatiprodorsum</tp:taxon-name></italic> sp. n.: <bold>7</bold> dorso-lateral view of prodorsum and anterior part of notogaster and pteromorph (gnathosoma and legs not illustrated) <bold>8</bold> posterior view of notogaster. Scale bars 200 μm.</p></caption><graphic xmlns:xlink="http://www.w3.org/1999/xlink" xlink:href="zookeys-435-007-g006.jpg" position="float" orientation="portrait" xlink:type="simple"/></fig></tp:treatment-sec><tp:treatment-sec sec-type="Type deposition"><title>Type deposition.</title><p>The holotype is deposited in the Zoological Institute of the Russian Academy of Sciences, St. Petersburg, Russia; seven paratypes are deposited in the collection of the Tyumen State University Museum of Zoology, Tyumen, Russia; one paratype is deposited in the collection of the Centro de Investigación en Estructuras, Microscópicas (CIEMIC), Ciudad de la Investigación, Universidad de Costa Rica, San José, Costa Rica.</p></tp:treatment-sec><tp:treatment-sec sec-type="Etymology"><title>Etymology.</title><p>This specific name “<italic>striatiprodorsum</italic>” refers to the striate prodorsum.</p></tp:treatment-sec><tp:treatment-sec sec-type="Remarks"><title>Remarks.</title><p>In having the striate prodorsum, setiform bothridial setae, absence of anterior notogastral margin and presence of three pairs of oval porose areas (<italic>Aa</italic> oval, rounded, located close to <italic>lm</italic>), <italic><tp:taxon-name>Pergalumna striatiprodorsum</tp:taxon-name></italic> sp. n. is most similar to <italic><tp:taxon-name>Pergalumna hawaiiensis hawaiiensis</tp:taxon-name></italic> (Jacot, 1934) from the Pacific Islands and <italic><tp:taxon-name>Pergalumna strigulata</tp:taxon-name></italic> Mahunka, 1978 from Mauritius. However, it differs from <italic><tp:taxon-name>Pergalumna hawaiiensis</tp:taxon-name></italic> by the short interlamellar setae (versus medium size in <italic><tp:taxon-name>Pergalumna hawaiiensis</tp:taxon-name></italic>) and striate prodorsum (versus only anterior part of prodorsum with stria in <italic><tp:taxon-name>Pergalumna hawaiiensis</tp:taxon-name></italic>); from <italic><tp:taxon-name>Pergalumna strigulata</tp:taxon-name></italic> by the absence of stria on notogaster (versus notogaster striate in <italic><tp:taxon-name>Pergalumna strigulata</tp:taxon-name></italic>), short interlamellar setae (versus medium size in <italic><tp:taxon-name>Pergalumna strigulata</tp:taxon-name></italic>) and barbed bothridial setae (versus smooth in <italic><tp:taxon-name>Pergalumna strigulata</tp:taxon-name></italic>).</p><p>Among Neotropical species <italic><tp:taxon-name>Pergalumna striatiprodorsum</tp:taxon-name></italic> sp. n. is most similar morphologically to <italic><tp:taxon-name>Pergalumna decorata</tp:taxon-name></italic> Balogh &amp; Mahunka, 1977. However, it differs from the latter by the absence of anterior notogastral margin (versus anterior margin present in <italic><tp:taxon-name>Pergalumna decorata</tp:taxon-name></italic>), barbed bothridial setae (versus smooth in <italic><tp:taxon-name>Pergalumna decorata</tp:taxon-name></italic>), absence of stria on notogaster (versus notogaster striate in <italic><tp:taxon-name>Pergalumna decorata</tp:taxon-name></italic>) and microgranulate body surface and pteromorphs (versus with larger foveoles in <italic><tp:taxon-name>Pergalumna decorata</tp:taxon-name></italic>).</p></tp:treatment-sec><tp:treatment-sec><!--Section generated to contain objects referenced in tp:taxon-treatment.--><table-wrap id="T1" position="float" orientation="portrait"><label>Table 1.</label><caption><p>Leg setation and solenidia of <italic><tp:taxon-name>Pergalumna elongatiporosa</tp:taxon-name></italic> sp. n. (same data for <italic><tp:taxon-name>Pergalumna striatiprodorsum</tp:taxon-name></italic> sp. n.).</p></caption><table><tbody><tr><th rowspan="1" colspan="1" style="text-align:left">Leg</th><th rowspan="1" colspan="1" style="text-align:left">Trochanter</th><th rowspan="1" colspan="1" style="text-align:left">Femur</th><th rowspan="1" colspan="1" style="text-align:left">Genu</th><th rowspan="1" colspan="1" style="text-align:left">Tibia</th><th rowspan="1" colspan="1" style="text-align:left">Tarsus</th></tr><tr><td rowspan="1" colspan="1" style="text-align:left">I</td><td rowspan="1" colspan="1" style="text-align:left"><italic>v</italic>’</td><td rowspan="1" colspan="1" style="text-align:left"><italic>d</italic>, <italic>(l)</italic>, <italic>bv</italic>’’</td><td rowspan="1" colspan="1" style="text-align:left"><italic>(l)</italic>, <italic>v</italic>’, σ</td><td rowspan="1" colspan="1" style="text-align:left"><italic>(l)</italic>, <italic>(v)</italic>, φ<sub>1</sub>, φ<sub>2</sub></td><td rowspan="1" colspan="1" style="text-align:left"><italic>(ft)</italic>, <italic>(tc)</italic>, <italic>(it)</italic>, <italic>(p)</italic>, <italic>(u)</italic>, <italic>(a)</italic>, <italic>s</italic>, <italic>(pv)</italic>, <italic>v’</italic>, <italic>(pl)</italic>, <italic>l</italic>’’, ε, ω<sub>1</sub>, ω<sub>2</sub></td></tr><tr><td rowspan="1" colspan="1" style="text-align:left">II</td><td rowspan="1" colspan="1" style="text-align:left"><italic>v</italic>’</td><td rowspan="1" colspan="1" style="text-align:left"><italic>d</italic>, <italic>(l)</italic>, <italic>bv</italic>’’</td><td rowspan="1" colspan="1" style="text-align:left"><italic>(l)</italic>, <italic>v</italic>’, σ</td><td rowspan="1" colspan="1" style="text-align:left"><italic>(l)</italic>, <italic>(v)</italic>, φ</td><td rowspan="1" colspan="1" style="text-align:left"><italic>(ft)</italic>, <italic>(tc)</italic>, <italic>(it)</italic>, <italic>(p)</italic>, <italic>(u)</italic>, <italic>(a)</italic>, <italic>s</italic>, <italic>(pv)</italic>, ω<sub>1</sub>, ω<sub>2</sub></td></tr><tr><td rowspan="1" colspan="1" style="text-align:left">III</td><td rowspan="1" colspan="1" style="text-align:left"><italic>v</italic>’</td><td rowspan="1" colspan="1" style="text-align:left"><italic>d</italic>, <italic>ev</italic>’</td><td rowspan="1" colspan="1" style="text-align:left"><italic>l</italic>’, σ</td><td rowspan="1" colspan="1" style="text-align:left"><italic>l’</italic>, <italic>(v)</italic>, φ</td><td rowspan="1" colspan="1" style="text-align:left"><italic>(ft)</italic>, <italic>(tc)</italic>, <italic>(it)</italic>, <italic>(p)</italic>, <italic>(u)</italic>, <italic>(a)</italic>, <italic>s</italic>, <italic>(pv)</italic></td></tr><tr><td rowspan="1" colspan="1" style="text-align:left">IV</td><td rowspan="1" colspan="1" style="text-align:left"><italic>v</italic>’</td><td rowspan="1" colspan="1" style="text-align:left"><italic>d</italic>, <italic>ev</italic>’</td><td rowspan="1" colspan="1" style="text-align:left"><italic>d</italic>, <italic>l</italic>’</td><td rowspan="1" colspan="1" style="text-align:left"><italic>l’</italic>, <italic>(v)</italic>, φ</td><td rowspan="1" colspan="1" style="text-align:left"><italic>ft’’</italic>, <italic>(tc)</italic>, <italic>(p)</italic>, <italic>(u)</italic>, <italic>(a)</italic>, <italic>s</italic>, <italic>(pv)</italic></td></tr></tbody></table><table-wrap-foot><fn><p>Roman letters refer to normal setae (ε to famulus), Greek letters to solenidia. Single prime (’) marks setae on anterior and double prime (’’) setae on posterior side of the given leg segment. Parentheses refer to a pair of setae.</p></fn></table-wrap-foot></table-wrap></tp:treatment-sec><ref-list><ref id="B9"><mixed-citation xmlns:xlink="http://www.w3.org/1999/xlink" xlink:type="simple"><person-group><name name-style="western"><surname>Engelbrecht</surname><given-names>CM</given-names></name></person-group> (<year>1972</year>) <article-title>Galumnids from South Africa (Galumnidae, Oribatei).</article-title><source>Acarologia</source><volume>14</volume>(<issue>1</issue>): <fpage>109</fpage>–<lpage>140</lpage>.</mixed-citation></ref><ref id="B14"><mixed-citation xmlns:xlink="http://www.w3.org/1999/xlink" xlink:type="simple"><person-group><name name-style="western"><surname>Ermilov</surname><given-names>SG</given-names></name><name name-style="western"><surname>Sidorchuk</surname><given-names>EA</given-names></name><name name-style="western"><surname>Rybalov</surname><given-names>LB</given-names></name></person-group> (<year>2010</year>) <article-title>A new species of the genus <italic>Pergalumna</italic> (Acari: Oribatida: Galumnidae) collected in moss on trees from Ethiopia.</article-title><source>Systematic &amp; Applied Acarology</source><volume>15</volume>(<issue>3</issue>): <fpage>244</fpage>–<lpage>250</lpage>.</mixed-citation></ref><ref id="B11"><mixed-citation xmlns:xlink="http://www.w3.org/1999/xlink" xlink:type="simple"><person-group><name name-style="western"><surname>Ermilov</surname><given-names>SG</given-names></name><name name-style="western"><surname>Anichkin</surname><given-names>AE</given-names></name></person-group> (<year>2011</year>) <article-title>New oribatid mites of the genera <italic>Pergalumna</italic> and <italic>Galumnella</italic> (Acari, Oribatida, Galumnoidea) from Vietnam.</article-title><source>Acarina</source><volume>19</volume>(<issue>2</issue>): <fpage>242</fpage>–<lpage>251</lpage>.</mixed-citation></ref></ref-list></tp:taxon-treatment>
